# Supplementary material for: Predicted meta-omics: A potential solution to multi-omics data scarcity in microbiome studies
Source: PLoS One. 2026 Apr 10;21(4):e0345919. doi: 10.1371/journal.pone.0345919 (PMC13068337; doi:10.1371/journal.pone.0345919)
Supplement: S1 Table — (XLSX) [file pone.0345919.s009.xlsx]

## Sheet: S1 - reproducibility testing
Supplementary Table S1. Description of paired metagenomics and metabolomics datasets used for experimental validation and reproducibility testing.
				Lenient filtering			Strict Filtering			No filtering
Dataset name	Study	# train samples	# test samples	Input dim.	Output dim.		Input dim.	Output dim.		Input dim.	Output dim.
CD, UC and HC	Franzosa et al. [12]	102	60	1231	4541		722	1415		2113	8848
ESRD and HC	Wang et al. [42]	106	28	1401	274		795	94		56961	276
Cancer and HC	Yachida et al. [43]	202	52	1462	269		698	76		57702	450
