# Supplementary material for: Predicted meta-omics: A potential solution to multi-omics data scarcity in microbiome studies
Source: PLoS One. 2026 Apr 10;21(4):e0345919. doi: 10.1371/journal.pone.0345919 (PMC13068337; doi:10.1371/journal.pone.0345919)
Supplement: S2 Table — Input-output pairs used for the results of the main manuscript are highlighted. Results for the other datasets are only reported as part of the supplementary material. (XLSX) [file pone.0345919.s010.xlsx]

## Sheet: S2 - #features and samples
Supplementary Table S2. Metadata for the paired-omics datasets used in our experiments. Input-output pairs used for the results of the main manuscript are highlighted. Results for the other datasets are only reported as part of the supplementary material.
			Input/output dim. after filtering						Train/test # samples per seed
Output	Input	# samples	Non-imputed data		Imputed data		Train/test mean # samples		2		3		5		7		11		13		17		23		29		31
mTx	mGx	733	983	851	992	851	584.5	148.5	577	156	587	146	619	114	600	133	569	164	589	144	570	163	582	151	597	136	555	178
mTx	mGx_taxa	731	130	850	130	850	582.8	148.2	575	156	586	145	618	113	599	132	567	164	587	144	568	163	580	151	595	136	553	178
mTx	mGx_pa	732	323	850	323	851	583.6	148.4	576	156	587	145	618	114	599	133	568	164	588	144	569	163	581	151	596	136	554	178
mTx	mGx+mGx_taxa	731	1113	850	1117	850	582.8	148.2	575	156	586	145	618	113	599	132	567	164	587	144	568	163	580	151	595	136	553	178
mTx	mGx+mGx_pa	732	1306	850	1315	851	583.6	148.4	576	156	587	145	618	114	599	133	568	164	588	144	569	163	581	151	596	136	554	178
mTx	mGx_pa+mGx_taxa	731	453	850	453	850	582.8	148.2	575	156	586	145	618	113	599	132	567	164	587	144	568	163	580	151	595	136	553	178
mPx	mGx	280	1000	281	1004	909	222.2	57.8	217	63	223	57	218	62	221	59	223	57	223	57	222	58	226	54	223	57	226	54
mPx	mGx_taxa	278	135	281	135	909	220.4	57.6	215	63	222	56	216	62	220	58	221	57	221	57	220	58	224	54	221	57	224	54
mPx	mGx_taxa+mTx	185	1009	274	1010	909	146.7	38.3	150	35	146	39	150	35	136	49	145	40	147	38	145	40	153	32	150	35	145	40
mPx	mTx	186	874	274	875	909	147.6	38.4	151	35	146	40	151	35	137	49	146	40	148	38	146	40	154	32	151	35	146	40
mPx	mGx+mGx_pa	278	1339	281	1329	909	220.4	57.6	215	63	222	56	216	62	220	58	221	57	221	57	220	58	224	54	221	57	224	54
mPx	mGx_pa	278	323	281	325	909	220.4	57.6	215	63	222	56	216	62	220	58	221	57	221	57	220	58	224	54	221	57	224	54
mPx	mGx+mGx_taxa	278	1151	281	1154	909	220.4	57.6	215	63	222	56	216	62	220	58	221	57	221	57	220	58	224	54	221	57	224	54
mPx	mGx+mTx	186	1902	274	1903	909	147.6	38.4	151	35	146	40	151	35	137	49	146	40	148	38	146	40	154	32	151	35	146	40
mPx	mGx_pa+mGx_taxa	278	458	281	458	909	220.4	57.6	215	63	222	56	216	62	220	58	221	57	221	57	220	58	224	54	221	57	224	54
mPx	mGx_pa+mTx	185	1194	274	1201	909	146.7	38.3	150	35	146	39	150	35	136	49	145	40	147	38	145	40	153	32	150	35	145	40
mBx	mGx	388	1038	3247	1040	3247	311.7	76.3	314	74	315	73	311	77	316	72	309	79	316	72	321	67	307	81	307	81	301	87
mBx	mGx+mPx	203	1277	3345	1912	3345	161.3	41.7	161	42	163	40	160	43	158	45	162	41	164	39	167	36	157	46	162	41	159	44
mBx	mGx+mPx+mTx	154	2196	3373	2830	3373	121.2	32.8	124	30	118	36	116	38	118	36	121	33	123	31	116	38	128	26	125	29	123	31
mBx	mGx_taxa	386	129	3240	129	3240	310.1	75.9	313	73	315	71	309	77	314	72	307	79	314	72	319	67	305	81	306	80	299	87
mBx	mGx_taxa+mTx	298	1002	3246	1002	3246	238.2	59.8	240	58	239	59	243	55	239	59	243	55	240	58	248	50	235	63	231	67	224	74
mBx	mTx	299	870	3252	871	3252	239.1	59.9	241	58	239	60	244	55	240	59	244	55	241	58	249	50	236	63	232	67	225	74
mBx	mGx+mGx_pa	386	1360	3240	1363	3247	310.1	75.9	313	73	315	71	309	77	314	72	307	79	314	72	319	67	305	81	306	80	299	87
mBx	mGx_pa	386	322	3240	323	3247	310.1	75.9	313	73	315	71	309	77	314	72	307	79	314	72	319	67	305	81	306	80	299	87
mBx	mGx+mGx_taxa	386	1167	3240	1169	3240	310.1	75.9	313	73	315	71	309	77	314	72	307	79	314	72	319	67	305	81	306	80	299	87
mBx	mPx+mTx	154	1158	3373	1792	3373	121.2	32.8	124	30	118	36	116	38	118	36	121	33	123	31	116	38	128	26	125	29	123	31
mBx	mGx+mTx	299	1922	3252	1925	3252	239.1	59.9	241	58	239	60	244	55	240	59	244	55	241	58	249	50	236	63	232	67	225	74
mBx	mGx_pa+mPx	202	602	3339	1233	3345	160.4	41.6	160	42	163	39	159	43	157	45	161	41	163	39	166	36	156	46	161	41	158	44
mBx	mGx_pa+mGx_taxa	386	451	3240	451	3240	310.1	75.9	313	73	315	71	309	77	314	72	307	79	314	72	319	67	305	81	306	80	299	87
mBx	mPx	307	282	3298	909	3298	242.4	64.6	242	65	241	66	249	58	241	66	239	68	247	60	238	69	243	64	242	65	242	65
mBx	mGx_pa+mTx	298	1190	3246	1194	3252	238.2	59.8	240	58	239	59	243	55	239	59	243	55	240	58	248	50	235	63	231	67	224	74
mBx	mGx_taxa+mPx	202	410	3339	1041	3339	160.4	41.6	160	42	163	39	159	43	157	45	161	41	163	39	166	36	156	46	161	41	158	44
