# Supplementary material for: Predicted meta-omics: A potential solution to multi-omics data scarcity in microbiome studies
Source: PLoS One. 2026 Apr 10;21(4):e0345919. doi: 10.1371/journal.pone.0345919 (PMC13068337; doi:10.1371/journal.pone.0345919)
Supplement: S3 Table — Updated links are provided since the old ones are now invalid. (XLSX) [file pone.0345919.s011.xlsx]

## Sheet: S3 - download links
Supplementary Table S3. Download links for the multi-meta-omics datasets used in the experiments. Updated links are provided since the old ones are now invalid.
Data description	Download link	Download date	Updated link (as of 16.02.2026)
Metaproteomics ECs	https://www.ibdmdb.org/downloads/products/HMP2/MPX/2017-03-20/HMP2_proteomics_ecs.tsv.gz	16.11.2023	https://g-227ca.190ebd.75bc.data.globus.org/ibdmdb/products/HMP2/MPX/2017-03-20/HMP2_proteomics_ecs.tsv.gz
Metagenomics ECs	https://www.ibdmdb.org/downloads/products/HMP2/MGX/2018-05-04/ecs_relab.tsv.gz	16.11.2023	https://g-227ca.190ebd.75bc.data.globus.org/ibdmdb/products/HMP2/MGX/2018-05-04/ecs_relab.tsv.gz
Metabolomics	https://www.ibdmdb.org/downloads/products/HMP2/MBX/HMP2_metabolomics.biom	16.11.2023	https://g-227ca.190ebd.75bc.data.globus.org/ibdmdb/products/HMP2/MBX/HMP2_metabolomics.biom
Metatranscriptomics ECs	https://www.ibdmdb.org/downloads/products/HMP2/MTX/2017-12-14/ecs_relab.tsv.gz	16.11.2023	https://g-227ca.190ebd.75bc.data.globus.org/ibdmdb/products/HMP2/MTX/2017-12-14/ecs_relab.tsv.gz
Taxonomic profile	https://www.ibdmdb.org/downloads/products/HMP2/MGX/2018-05-04/taxonomic_profiles.tsv.gz	16.11.2023	https://g-227ca.190ebd.75bc.data.globus.org/ibdmdb/products/HMP2/MGX/2018-05-04/taxonomic_profiles.tsv.gz
Patient metadata	https://ibdmdb.org/downloads/metadata/hmp2_metadata_2018-08-20.csv	17.01.2024	https://g-227ca.190ebd.75bc.data.globus.org/ibdmdb/metadata/hmp2_metadata_2018-08-20.csv
