# Supplementary material for: Predicted meta-omics: A potential solution to multi-omics data scarcity in microbiome studies
Source: PLoS One. 2026 Apr 10;21(4):e0345919. doi: 10.1371/journal.pone.0345919 (PMC13068337; doi:10.1371/journal.pone.0345919)
Supplement: S4 Table — The best results for each output type are highlighted. (XLSX) [file pone.0345919.s012.xlsx]

## Sheet: S4 - MelonnPan full
Supplementary Table S4. Average Spearman’s rank correlation coefficient of MelonnPan predictions (top 50) for multiple single-omics and multi-omics input data types, including pathways (mGx_pa) and taxonomic profiles (mGx_taxa). The best results for each output type are highlighted.
		Output type
Input type		mTx		mPx		mBx
mGx		0.77 (± 0.05)		0.40 (± 0.11)		0.74 (± 0.05)
mGx+mGx_pa		0.77 (± 0.05)		0.41 (± 0.10)		0.74 (± 0.05)
mGx+mGx_taxa		0.78 (± 0.05)		0.42 (± 0.10)		0.75 (± 0.05)
mGx+mPx		-		-		0.67 (± 0.10)
mGx+mPx+mTx		-		-		0.70 (± 0.11)
mGx+mTx		-		0.42 (± 0.12)		0.74 (± 0.07)
mGx_pa		0.72 (± 0.06)		0.40 (± 0.10)		0.71 (± 0.05)
mGx_pa+mGx_taxa		0.76 (± 0.06)		0.41 (± 0.11)		0.74 (± 0.05)
mGx_pa+mPx		-		-		0.66 (± 0.10)
mGx_pa+mTx		-		0.41 (± 0.12)		0.74 (± 0.07)
mGx_taxa		0.75 (± 0.06)		0.38 (± 0.11)		0.72 (± 0.06)
mGx_taxa+mPx		-		-		0.66 (± 0.09)
mGx_taxa+mTx		-		0.41 (± 0.11)		0.75 (± 0.07)
mPx		-		-		0.57 (± 0.09)
mPx+mTx		-		-		0.69 (± 0.09)
mTx		-		0.40 (± 0.11)		0.72 (± 0.08)
