# Supplementary material for: Predicted meta-omics: A potential solution to multi-omics data scarcity in microbiome studies
Source: PLoS One. 2026 Apr 10;21(4):e0345919. doi: 10.1371/journal.pone.0345919 (PMC13068337; doi:10.1371/journal.pone.0345919)
Supplement: S5 Table — We use the word “default” to refer to the data processing approach applied internally by the model, on normalized data. Some experiments were not performed. For example, MelonnPan already uses an arcsine and quantile transformation in its default pipeline, so we omitted that comparison. For each model, we highlight the data processing approach selected to report results for the model. Performance was measured using the average Spearman’s rank correlation coefficient for the 50 best predicted features. (XLSX) [file pone.0345919.s013.xlsx]

## Sheet: S5 - data processing evaluation
Supplementary Table S5. Comparison of data processing methods for three “metagenomics-to-metabolomics” models: MelonnPan, MiMeNet and SparseNED. We use the word “default” to refer to the data processing approach applied internally by the model, on normalized data. Some experiments were not performed. For example, MelonnPan already uses an arcsine and quantile transformation in its default pipelin…
	Predict mTx		Predict mPx			Predict mBx
	From mGx		From mGx	From mTx		From mGx	From mPx	From mTx
MelonnPan
Normalized	0.72 (± 0.07)		0.35 (± 0.08)	0.29 (± 0.06)		0.64 (± 0.07)	0.49 (± 0.06)	0.61 (± 0.10)
ArcSin	-		-	-		-	-	-
CLR	0.76 (± 0.05)		0.42 (± 0.09)	0.47 (± 0.07)		0.72 (± 0.06)	0.58 (± 0.08)	0.72 (± 0.08)
Quantile transform	-		-	-		-	-	-
Model default	0.77 (± 0.05)		0.40 (± 0.11)	0.40 (± 0.11)		0.74 (± 0.05)	0.57 (± 0.09)	0.72 (± 0.08)
SparseNED
Normalized	0.53 (± 0.12)		0.30 (± 0.12)	0.26 (± 0.13)		0.52 (± 0.13)	0.40 (± 0.13)	0.50 (± 0.13)
ArcSin	0.64 (± 0.09)		0.34 (± 0.12)	0.30 (± 0.13)		0.65 (± 0.07)	0.51 (± 0.09)	0.59 (± 0.11)
CLR	0.64 (± 0.10)		0.32 (± 0.12)	0.31 (± 0.12)		0.54 (± 0.12)	0.45 (± 0.07)	0.61 (± 0.10)
Quantile transform	0.66 (± 0.09)		0.31 (± 0.13)	0.32 (± 0.14)		0.68 (± 0.07)	0.53 (± 0.07)	0.62 (± 0.11)
Model default	-		-	-		-	-	-
MiMeNet
Normalized	0.24 (± 0.11)		0.20 (± 0.09)	0.23 (± 0.08)		0.29 (± 0.09)	0.27 (± 0.08)	0.28 (± 0.09)
ArcSin	0.24 (± 0.10)		0.21 (± 0.10)	0.24 (± 0.11)		0.30 (± 0.11)	0.25 (± 0.10)	0.31 (± 0.12)
CLR	-		-	-		-	-	-
Quantile transform	0.23 (± 0.10)		0.19 (± 0.10)	0.22 (± 0.10)		0.28 (± 0.10)	0.32 (± 0.11)	0.31 (± 0.10)
Model default	0.23 (± 0.08)		0.22 (± 0.12)	0.26 (± 0.10)		0.28 (± 0.09)	0.31 (± 0.11)	0.30 (± 0.11)
