# Supplementary material for: Predicted meta-omics: A potential solution to multi-omics data scarcity in microbiome studies
Source: PLoS One. 2026 Apr 10;21(4):e0345919. doi: 10.1371/journal.pone.0345919 (PMC13068337; doi:10.1371/journal.pone.0345919)
Supplement: S6 Table — Performance was computed on a validation set, separate from the test sets described in the Methods section. An augmentation factor equal to 1 indicates that no augmentation was applied, while an augmentation factor equal to n > 1 indicates that the final number of data points is equal to the initial size of the dataset multiplied by n. The best result for each input-output combination is highlighted. (XLSX) [file pone.0345919.s014.xlsx]

## Sheet: S6 - NN hyperparametes
Supplementary Table S6. Spearman’s rank correlation coefficient of the 50 best predicted features, for multiple combinations of network hyperparameters and input-output combinations, for a deep neural network model. Performance was computed on a validation set, separate from the test sets described in the Methods section. An augmentation factor equal to 1 indicates that no augmentation was applie…
	Predict mTx	Predict mPx		Predict mBx
Model architecture	From mGx	From mGx	From mTx	From mGx	From mPx	From mTx
Num. layers: 3 Aug. factor: 1 Loss: corr	0.62 (± 0.07)	0.32 (± 0.12)	0.32 (± 0.15)	0.61 (± 0.08)	0.46 (± 0.11)	0.59 (± 0.10)
Num. layers: 3 Aug. factor: 4 Loss: corr	0.63 (± 0.07)	0.30 (± 0.13)	0.32 (± 0.14)	0.61 (± 0.08)	0.47 (± 0.12)	0.59 (± 0.09)
Num. layers: 3 Aug. factor: 16 Loss: corr	0.62 (± 0.07)	0.32 (± 0.12)	0.35 (± 0.14)	0.59 (± 0.08)	0.45 (± 0.13)	0.56 (± 0.10)
Num. layers: 3 Aug. factor: 32 Loss: corr	0.64 (± 0.07)	0.32 (± 0.12)	0.36 (± 0.14)	0.61 (± 0.09)	0.40 (± 0.11)	0.59 (± 0.09)
Num. layers: 3 Aug. factor: 1 Loss: mse + corr	0.67 (± 0.06)	0.40 (± 0.11)	0.43 (± 0.15)	0.68 (± 0.07)	0.53 (± 0.10)	0.65 (± 0.06)
Num. layers: 3 Aug. factor: 4 Loss: mse + corr	0.67 (± 0.06)	0.35 (± 0.12)	0.40 (± 0.15)	0.66 (± 0.07)	0.50 (± 0.11)	0.65 (± 0.07)
Num. layers: 3 Aug. factor: 16 Loss: mse + corr	0.64 (± 0.06)	0.32 (± 0.12)	0.37 (± 0.14)	0.62 (± 0.08)	0.48 (± 0.10)	0.60 (± 0.09)
Num. layers: 3 Aug. factor: 32 Loss: mse + corr	0.62 (± 0.07)	0.32 (± 0.13)	0.37 (± 0.14)	0.62 (± 0.07)	0.44 (± 0.10)	0.61 (± 0.09)
Num. layers: 3 Aug. factor: 1 Loss: mse	0.67 (± 0.06)	0.40 (± 0.12)	0.42 (± 0.15)	0.68 (± 0.07)	0.53 (± 0.10)	0.67 (± 0.08)
Num. layers: 3 Aug. factor: 4 Loss: mse	0.67 (± 0.06)	0.36 (± 0.12)	0.40 (± 0.15)	0.67 (± 0.07)	0.53 (± 0.10)	0.66 (± 0.07)
Num. layers: 3 Aug. factor: 16 Loss: mse	0.64 (± 0.06)	0.33 (± 0.12)	0.37 (± 0.14)	0.61 (± 0.08)	0.48 (± 0.12)	0.60 (± 0.08)
Num. layers: 3 Aug. factor: 32 Loss: mse	0.63 (± 0.06)	0.33 (± 0.12)	0.37 (± 0.14)	0.61 (± 0.09)	0.44 (± 0.11)	0.61 (± 0.09)
Num. layers: 4 Aug. factor: 1 Loss: corr	0.62 (± 0.07)	0.31 (± 0.12)	0.31 (± 0.14)	0.62 (± 0.08)	0.44 (± 0.12)	0.59 (± 0.09)
Num. layers: 4 Aug. factor: 4 Loss: corr	0.64 (± 0.07)	0.30 (± 0.12)	0.33 (± 0.14)	0.64 (± 0.08)	0.49 (± 0.11)	0.60 (± 0.08)
Num. layers: 4 Aug. factor: 16 Loss: corr	0.63 (± 0.07)	0.32 (± 0.12)	0.35 (± 0.14)	0.62 (± 0.08)	0.42 (± 0.11)	0.58 (± 0.09)
Num. layers: 4 Aug. factor: 32 Loss: corr	0.66 (± 0.06)	0.34 (± 0.12)	0.36 (± 0.14)	0.62 (± 0.08)	0.42 (± 0.11)	0.59 (± 0.09)
Num. layers: 4 Aug. factor: 1 Loss: mse + corr	0.66 (± 0.07)	0.36 (± 0.12)	0.40 (± 0.15)	0.65 (± 0.07)	0.53 (± 0.12)	0.70 (± 0.06)
Num. layers: 4 Aug. factor: 4 Loss: mse + corr	0.67 (± 0.06)	0.35 (± 0.11)	0.39 (± 0.16)	0.66 (± 0.07)	0.50 (± 0.11)	0.66 (± 0.07)
Num. layers: 4 Aug. factor: 16 Loss: mse + corr	0.65 (± 0.06)	0.34 (± 0.12)	0.39 (± 0.14)	0.63 (± 0.09)	0.47 (± 0.12)	0.60 (± 0.08)
Num. layers: 4 Aug. factor: 32 Loss: mse + corr	0.65 (± 0.06)	0.34 (± 0.12)	0.36 (± 0.14)	0.65 (± 0.07)	0.44 (± 0.11)	0.61 (± 0.08)
Num. layers: 4 Aug. factor: 1 Loss: mse	0.66 (± 0.07)	0.37 (± 0.12)	0.39 (± 0.15)	0.65 (± 0.09)	0.53 (± 0.10)	0.67 (± 0.07)
Num. layers: 4 Aug. factor: 4 Loss: mse	0.67 (± 0.06)	0.37 (± 0.13)	0.40 (± 0.14)	0.67 (± 0.07)	0.52 (± 0.12)	0.67 (± 0.06)
Num. layers: 4 Aug. factor: 16 Loss: mse	0.65 (± 0.06)	0.35 (± 0.12)	0.39 (± 0.14)	0.63 (± 0.08)	0.48 (± 0.11)	0.62 (± 0.08)
Num. layers: 4 Aug. factor: 32 Loss: mse	0.65 (± 0.06)	0.35 (± 0.12)	0.38 (± 0.14)	0.64 (± 0.08)	0.43 (± 0.11)	0.63 (± 0.08)
Num. layers: 5 Aug. factor: 1 Loss: corr	0.62 (± 0.08)	0.29 (± 0.13)	0.33 (± 0.15)	0.64 (± 0.07)	0.45 (± 0.12)	0.59 (± 0.08)
Num. layers: 5 Aug. factor: 4 Loss: corr	0.64 (± 0.07)	0.30 (± 0.13)	0.33 (± 0.15)	0.63 (± 0.08)	0.48 (± 0.12)	0.61 (± 0.08)
Num. layers: 5 Aug. factor: 16 Loss: corr	0.64 (± 0.07)	0.32 (± 0.12)	0.36 (± 0.14)	0.62 (± 0.08)	0.43 (± 0.11)	0.60 (± 0.09)
Num. layers: 5 Aug. factor: 32 Loss: corr	0.67 (± 0.06)	0.35 (± 0.13)	0.35 (± 0.14)	0.63 (± 0.09)	0.42 (± 0.12)	0.59 (± 0.09)
Num. layers: 5 Aug. factor: 1 Loss: mse + corr	0.66 (± 0.07)	0.36 (± 0.12)	0.42 (± 0.15)	0.68 (± 0.08)	0.53 (± 0.10)	0.65 (± 0.08)
Num. layers: 5 Aug. factor: 4 Loss: mse + corr	0.67 (± 0.06)	0.37 (± 0.13)	0.40 (± 0.15)	0.65 (± 0.07)	0.51 (± 0.10)	0.66 (± 0.06)
Num. layers: 5 Aug. factor: 16 Loss: mse + corr	0.66 (± 0.06)	0.34 (± 0.12)	0.37 (± 0.14)	0.63 (± 0.08)	0.47 (± 0.11)	0.63 (± 0.08)
Num. layers: 5 Aug. factor: 32 Loss: mse + corr	0.66 (± 0.06)	0.35 (± 0.12)	0.38 (± 0.14)	0.64 (± 0.08)	0.45 (± 0.11)	0.64 (± 0.08)
Num. layers: 5 Aug. factor: 1 Loss: mse	0.66 (± 0.07)	0.37 (± 0.12)	0.41 (± 0.15)	0.66 (± 0.07)	0.55 (± 0.11)	0.68 (± 0.08)
Num. layers: 5 Aug. factor: 4 Loss: mse	0.67 (± 0.06)	0.38 (± 0.11)	0.41 (± 0.14)	0.67 (± 0.07)	0.52 (± 0.11)	0.67 (± 0.07)
Num. layers: 5 Aug. factor: 16 Loss: mse	0.66 (± 0.06)	0.36 (± 0.12)	0.39 (± 0.15)	0.65 (± 0.08)	0.48 (± 0.11)	0.64 (± 0.07)
Num. layers: 5 Aug. factor: 32 Loss: mse	0.66 (± 0.06)	0.36 (± 0.12)	0.38 (± 0.14)	0.65 (± 0.07)	0.45 (± 0.11)	0.64 (± 0.07)
