# Supplementary material for: Predicted meta-omics: A potential solution to multi-omics data scarcity in microbiome studies
Source: PLoS One. 2026 Apr 10;21(4):e0345919. doi: 10.1371/journal.pone.0345919 (PMC13068337; doi:10.1371/journal.pone.0345919)
Supplement: S7 Table — (XLSX) [file pone.0345919.s015.xlsx]

## Sheet: S7 - RF grid
Supplementary Table S7. Grid values for hyperparameter tuning of random forest classifiers for IBD prediction.
Parameter name	Parameter values
n_estimators	64, 128, 256, 512, 1024
max_depth	16, 32, 64, 128, None
min_samples_split	2, 4, 8
min_samples_leaf	1, 2, 4
random_state	[equal to train/test partition seed]
