# Supplementary material for: Predicted meta-omics: A potential solution to multi-omics data scarcity in microbiome studies
Source: PLoS One. 2026 Apr 10;21(4):e0345919. doi: 10.1371/journal.pone.0345919 (PMC13068337; doi:10.1371/journal.pone.0345919)
Supplement: S8 Table — Per output type, datasets were downsampled to the sample intersection; training sets were further downsampled to equal class proportions. (XLSX) [file pone.0345919.s016.xlsx]

## Sheet: S8 - IBD classifiers dataset si
Supplementary Table S8. Number of samples in training and test sets, per seed and output type, used to train and test the classifiers evaluated in Figure 5 of the main manuscript. Per output type, datasets were downsampled to the sample intersection; training sets were further downsampled to equal class proportions.
Seed	Output	Input	Training set size	Test set size
2	mTx	mGx	286	156
2	mPx	mTx	82	18
2	mPx	mGx+mTx	82	18
2	mPx	mGx	102	29
2	mBx	mPx+mTx	80	7
2	mBx	mPx	122	30
2	mBx	mGx+mPx+mTx	80	7
2	mBx	mTx	136	35
2	mBx	mGx+mTx	136	35
2	mBx	mGx+mPx	92	19
2	mBx	mGx	160	65
3	mTx	mGx	310	146
3	mPx	mTx	66	10
3	mPx	mGx+mTx	66	10
3	mPx	mGx	106	19
3	mBx	mPx+mTx	62	15
3	mBx	mPx	110	35
3	mBx	mGx+mPx+mTx	62	15
3	mBx	mTx	128	29
3	mBx	mGx+mTx	128	29
3	mBx	mGx+mPx	74	17
3	mBx	mGx	156	69
5	mTx	mGx	320	114
5	mPx	mTx	72	5
5	mPx	mGx+mTx	72	5
5	mPx	mGx	112	14
5	mBx	mPx+mTx	68	13
5	mBx	mPx	120	25
5	mBx	mGx+mPx+mTx	68	13
5	mBx	mTx	132	33
5	mBx	mGx+mTx	132	33
5	mBx	mGx+mPx	90	16
5	mBx	mGx	162	73
7	mTx	mGx	314	133
7	mPx	mTx	82	15
7	mPx	mGx+mTx	82	15
7	mPx	mGx	114	21
7	mBx	mPx+mTx	66	13
7	mBx	mPx	110	23
7	mBx	mGx+mPx+mTx	66	13
7	mBx	mTx	132	24
7	mBx	mGx+mTx	132	24
7	mBx	mGx+mPx	82	12
7	mBx	mGx	164	69
11	mTx	mGx	300	164
11	mPx	mTx	82	13
11	mPx	mGx+mTx	82	13
11	mPx	mGx	124	27
11	mBx	mPx+mTx	68	7
11	mBx	mPx	114	18
11	mBx	mGx+mPx+mTx	68	7
11	mBx	mTx	138	35
11	mBx	mGx+mTx	138	35
11	mBx	mGx+mPx	88	14
11	mBx	mGx	166	79
13	mTx	mGx	306	144
13	mPx	mTx	78	13
13	mPx	mGx+mTx	78	13
13	mPx	mGx	116	16
13	mBx	mPx+mTx	70	10
13	mBx	mPx	100	28
13	mBx	mGx+mPx+mTx	70	10
13	mBx	mTx	134	35
13	mBx	mGx+mTx	134	35
13	mBx	mGx+mPx	82	13
13	mBx	mGx	170	72
17	mTx	mGx	282	163
17	mPx	mTx	80	9
17	mPx	mGx+mTx	80	9
17	mPx	mGx	118	30
17	mBx	mPx+mTx	66	7
17	mBx	mPx	114	35
17	mBx	mGx+mPx+mTx	66	7
17	mBx	mTx	136	23
17	mBx	mGx+mTx	136	23
17	mBx	mGx+mPx	88	16
17	mBx	mGx	158	64
23	mTx	mGx	306	151
23	mPx	mTx	84	9
23	mPx	mGx+mTx	84	9
23	mPx	mGx	122	25
23	mBx	mPx+mTx	88	10
23	mBx	mPx	130	26
23	mBx	mGx+mPx+mTx	88	10
23	mBx	mTx	140	40
23	mBx	mGx+mTx	140	40
23	mBx	mGx+mPx	94	18
23	mBx	mGx	160	81
29	mTx	mGx	304	136
29	mPx	mTx	84	12
29	mPx	mGx+mTx	84	12
29	mPx	mGx	120	7
29	mBx	mPx+mTx	74	10
29	mBx	mPx	118	26
29	mBx	mGx+mPx+mTx	74	10
29	mBx	mTx	128	39
29	mBx	mGx+mTx	128	39
29	mBx	mGx+mPx	88	20
29	mBx	mGx	156	73
31	mTx	mGx	326	178
31	mPx	mTx	72	11
31	mPx	mGx+mTx	72	11
31	mPx	mGx	112	14
31	mBx	mPx+mTx	72	14
31	mBx	mPx	102	27
31	mBx	mGx+mPx+mTx	72	14
31	mBx	mTx	136	36
31	mBx	mGx+mTx	136	36
31	mBx	mGx+mPx	84	13
31	mBx	mGx	172	84
