# Supplementary material for: Predicted meta-omics: A potential solution to multi-omics data scarcity in microbiome studies
Source: PLoS One. 2026 Apr 10;21(4):e0345919. doi: 10.1371/journal.pone.0345919 (PMC13068337; doi:10.1371/journal.pone.0345919)
Supplement: S9 Table — Comparisons were performed using feature correlations between ground-truth and predicted data, with mean correlations per feature obtained as a result of averaging across test splits. Significant p-values (<0.05) are highlighted in green. (XLSX) [file pone.0345919.s017.xlsx]

## Sheet: S9 - model comparison (Fig 2)
Supplementary Table S9. Results of the Mann-Whitney U test comparing the prediction models in Figure 2. Comparisons were performed using feature correlations between ground-truth and predicted data, with mean correlations per feature obtained as a result of averaging across test splits. Significant p-values (<0.05) are highlighted in green.
Output	Input	Model 1	Model 2	p-val	Adjusted p-val (Holm)
mTx	mGx	MelonnPan	MiMeNet	7.06448e-18	7.06448e-17
mTx	mGx	MelonnPan	SparseNED	7.12175e-17	4.27305e-16
mTx	mGx	MelonnPan	Deep NN	1.66877e-13	6.6751e-13
mTx	mGx	MelonnPan	Random Forest	4.49523e-16	2.24762e-15
mTx	mGx	MiMeNet	SparseNED	7.06607e-18	7.06448e-17
mTx	mGx	MiMeNet	Deep NN	7.06607e-18	7.06448e-17
mTx	mGx	MiMeNet	Random Forest	7.06448e-18	7.06448e-17
mTx	mGx	SparseNED	Deep NN	0.000668701	0.0020061
mTx	mGx	SparseNED	Random Forest	0.234366	0.234366
mTx	mGx	Deep NN	Random Forest	0.00740064	0.0148013
mPx	mGx	MelonnPan	MiMeNet	7.06448e-18	7.06448e-17
mPx	mGx	MelonnPan	SparseNED	9.45518e-12	4.72759e-11
mPx	mGx	MelonnPan	Deep NN	0.000216839	0.000433677
mPx	mGx	MelonnPan	Random Forest	0.583649	0.583649
mPx	mGx	MiMeNet	SparseNED	1.95169e-17	1.36618e-16
mPx	mGx	MiMeNet	Deep NN	7.06607e-18	7.06448e-17
mPx	mGx	MiMeNet	Random Forest	7.06448e-18	7.06448e-17
mPx	mGx	SparseNED	Deep NN	2.27281e-05	6.81844e-05
mPx	mGx	SparseNED	Random Forest	5.87495e-14	3.52497e-13
mPx	mGx	Deep NN	Random Forest	3.43384e-06	1.37353e-05
mPx	mTx	MelonnPan	MiMeNet	1.53859e-17	1.53859e-16
mPx	mTx	MelonnPan	SparseNED	3.10035e-12	1.86021e-11
mPx	mTx	MelonnPan	Deep NN	0.0892577	0.204722
mPx	mTx	MelonnPan	Random Forest	0.0682405	0.204722
mPx	mTx	MiMeNet	SparseNED	4.51297e-14	3.15908e-13
mPx	mTx	MiMeNet	Deep NN	3.73919e-17	2.99135e-16
mPx	mTx	MiMeNet	Random Forest	1.83916e-17	1.65524e-16
mPx	mTx	SparseNED	Deep NN	2.1163e-10	1.05815e-09
mPx	mTx	SparseNED	Random Forest	2.42045e-10	1.05815e-09
mPx	mTx	Deep NN	Random Forest	0.947783	0.947783
mBx	mGx	MelonnPan	MiMeNet	7.06607e-18	7.06607e-17
mBx	mGx	MelonnPan	SparseNED	4.48667e-11	2.24333e-10
mBx	mGx	MelonnPan	Deep NN	5.92245e-11	2.36898e-10
mBx	mGx	MelonnPan	Random Forest	3.59079e-12	2.15448e-11
mBx	mGx	MiMeNet	SparseNED	7.06607e-18	7.06607e-17
mBx	mGx	MiMeNet	Deep NN	7.06607e-18	7.06607e-17
mBx	mGx	MiMeNet	Random Forest	7.06607e-18	7.06607e-17
mBx	mGx	SparseNED	Deep NN	0.085431	0.256293
mBx	mGx	SparseNED	Random Forest	0.169033	0.338066
mBx	mGx	Deep NN	Random Forest	0.743323	0.743323
mBx	mPx	MelonnPan	MiMeNet	7.06607e-18	7.06607e-17
mBx	mPx	MelonnPan	SparseNED	6.3976e-10	2.55904e-09
mBx	mPx	MelonnPan	Deep NN	0.0231159	0.0462318
mBx	mPx	MelonnPan	Random Forest	0.000350971	0.00105291
mBx	mPx	MiMeNet	SparseNED	7.06607e-18	7.06607e-17
mBx	mPx	MiMeNet	Deep NN	7.06607e-18	7.06607e-17
mBx	mPx	MiMeNet	Random Forest	7.06607e-18	7.06607e-17
mBx	mPx	SparseNED	Deep NN	2.29166e-15	1.14583e-14
mBx	mPx	SparseNED	Random Forest	3.01755e-16	1.81053e-15
mBx	mPx	Deep NN	Random Forest	0.0376646	0.0462318
mBx	mTx	MelonnPan	MiMeNet	7.06607e-18	7.06607e-17
mBx	mTx	MelonnPan	SparseNED	7.06607e-18	7.06607e-17
mBx	mTx	MelonnPan	Deep NN	1.66842e-05	3.33684e-05
mBx	mTx	MelonnPan	Random Forest	0.000216848	0.000216848
mBx	mTx	MiMeNet	SparseNED	7.06607e-18	7.06607e-17
mBx	mTx	MiMeNet	Deep NN	7.06607e-18	7.06607e-17
mBx	mTx	MiMeNet	Random Forest	7.06607e-18	7.06607e-17
mBx	mTx	SparseNED	Deep NN	1.3657e-17	7.06607e-17
mBx	mTx	SparseNED	Random Forest	7.06607e-18	7.06607e-17
mBx	mTx	Deep NN	Random Forest	3.25199e-09	9.75596e-09
