# Supplementary material for: Predicted meta-omics: A potential solution to multi-omics data scarcity in microbiome studies
Source: PLoS One. 2026 Apr 10;21(4):e0345919. doi: 10.1371/journal.pone.0345919 (PMC13068337; doi:10.1371/journal.pone.0345919)
Supplement: S10 Table — (XLSX) [file pone.0345919.s018.xlsx]

## Sheet: S10 - MelonnPan latent
Supplementary Table S10. Average Spearman’s rank correlation coefficient of MelonnPan predictions (top 50) for multi-omics input, comparing the model trained on a latent space, using the autoencoder in section A.2, to the model trained on naively concatenated multi-omics.
Prediction task		MelonnPan trained on latent features		MelonnPan trained on concatenated multi-omics
mGx+mTx -> mPx		0.16 (± 0.01)		0.42 (± 0.12)
mGx+mPx -> mBx		0.35 (± 0.01)		0.67 (± 0.10)
mGx+mPx+mTx -> mBx		0.40 (± 0.00)		0.70 (± 0.11)
mGx+mTx -> mBx		0.34 (± 0.01)		0.74 (± 0.07)
mPx+mTx -> mBx		0.40 (± 0.00)		0.69 (± 0.09)
