# Supplementary material for: Predicted meta-omics: A potential solution to multi-omics data scarcity in microbiome studies
Source: PLoS One. 2026 Apr 10;21(4):e0345919. doi: 10.1371/journal.pone.0345919 (PMC13068337; doi:10.1371/journal.pone.0345919)
Supplement: S11 Table — We tested the union of features reported in Fig 4(A), predicted from metagenomics input. We performed Fisher’s Exact Test for multiple feature fractions to test enrichment of each EC (Enzyme Comission) class. (XLSX) [file pone.0345919.s019.xlsx]

## Sheet: S11 - mTx EA
Supplementary Table S11. Enrichment analysis of top well-predicted metatranscriptomics features (n=438). We tested the union of features reported in Figure 4(A), predicted from metagenomics input. We performed Fisher's Exact Test for multiple feature fractions to test enrichment of each EC (Enzyme Comission) class.
EC_class	Count among top features	Count among background features	Odds ratio	p-val	Fraction of features considered
6	3	27	2.72917	0.131864	0.05
3	7	105	1.62755	0.216295	0.05
4	3	47	1.41288	0.396251	0.05
1	4	85	0.976035	0.608182	0.05
2	4	143	0.470588	0.951374	0.05
3	12	105	1.25702	0.319613	0.1
6	3	27	1.15938	0.507171	0.1
2	14	143	0.995456	0.566934	0.1
1	8	85	0.94397	0.62249	0.1
4	4	47	0.839595	0.704705	0.1
5	2	31	0.615643	0.832635	0.1
3	21	105	1.64205	0.0634792	0.15
4	9	47	1.41682	0.246778	0.15
6	4	27	0.997862	0.589545	0.15
2	20	143	0.903342	0.685826	0.15
1	9	85	0.628055	0.923266	0.15
5	2	31	0.376574	0.961106	0.15
4	13	47	1.63792	0.112564	0.2
6	7	27	1.44813	0.275767	0.2
3	23	105	1.17893	0.318308	0.2
2	26	143	0.852459	0.76956	0.2
1	14	85	0.756319	0.847571	0.2
5	4	31	0.578313	0.898202	0.2
3	30	105	1.28608	0.190772	0.25
4	14	47	1.32185	0.255454	0.25
6	7	27	1.06029	0.526353	0.25
2	33	143	0.864474	0.765476	0.25
1	19	85	0.841246	0.768685	0.25
5	6	31	0.70835	0.829424	0.25
