# Supplementary material for: Predicted meta-omics: A potential solution to multi-omics data scarcity in microbiome studies
Source: PLoS One. 2026 Apr 10;21(4):e0345919. doi: 10.1371/journal.pone.0345919 (PMC13068337; doi:10.1371/journal.pone.0345919)
Supplement: S12 Table — We tested the union of features reported in Fig 4(A), predicted from metagenomics input. We performed Fisher’s Exact Test for multiple feature fractions to test enrichment of each EC (Enzyme Comission) class. Rows with significant p-values (<0.05) are highlighted in green. (XLSX) [file pone.0345919.s020.xlsx]

## Sheet: S12 - mPx EA
Supplementary Table S12. Enrichment analysis of top well-predicted metaproteomics features (n=80). We tested the union of features reported in Figure 4(A), predicted from metagenomics input. We performed Fisher's Exact Test for multiple feature fractions to test enrichment of each EC (Enzyme Comission) class. Rows with significant p-values (<0.05) are highlighted in green.
EC_class	Count among top features	Count among background features	Odds ratio	p-val	Fraction of features considered
1	2	23	2.61905	0.324732	0.05
4	1	10	2.48148	0.420266	0.05
2	1	22	0.873016	0.731743	0.05
1	5	23	5	0.0400222	0.1
5	1	7	1.57143	0.536279	0.1
4	1	10	1	0.674331	0.1
2	1	22	0.346939	0.933875	0.1
1	8	23	7.06667	0.00364326	0.15
5	2	7	2.52	0.28137	0.15
4	1	10	0.59596	0.823411	0.15
2	1	22	0.203463	0.985198	0.15
1	10	23	6.53846	0.00177112	0.2
5	2	7	1.68571	0.426828	0.2
4	2	10	1	0.640373	0.2
3	1	10	0.407407	0.908002	0.2
2	1	22	0.136508	0.997034	0.2
1	11	23	4.88889	0.00416721	0.25
5	2	7	1.22222	0.563233	0.25
4	2	10	0.722222	0.774638	0.25
6	1	8	0.398496	0.911734	0.25
3	1	10	0.298246	0.954209	0.25
2	3	22	0.380805	0.964181	0.25
