# Supplementary material for: Predicted meta-omics: A potential solution to multi-omics data scarcity in microbiome studies
Source: PLoS One. 2026 Apr 10;21(4):e0345919. doi: 10.1371/journal.pone.0345919 (PMC13068337; doi:10.1371/journal.pone.0345919)
Supplement: S13 Table — The test compares balanced accuracy values across classifiers based on 10 test splits. Significant p-values (<0.05) are highlighted in green. (XLSX) [file pone.0345919.s021.xlsx]

## Sheet: S13 - model comparison (Fig 5)
Supplementary Table S13. Results of the Mann-Whitney U test comparing the classifiers in Figure 5. The test compares balanced accuracy values across classifiers based on 10 test splits. Significant p-values (<0.05) are highlighted in green.
Output	Input	p-val (input vs. predicted)	p-val (input vs. ground-truth)	p-val (input vs. dummy)	p-val (predicted vs. ground-truth)	p-val (predicted vs. dummy)	p-val (ground-truth vs. dummy)
mTx	mGx	0.909722	0.212294	0.000439639	0.427355	0.000246128	0.000329839
mPx	mGx	0.495805	0.57046	0.969839	0.790798	0.705246	0.649532
mPx	mTx	0.879514	0.79126	0.325569	0.622653	0.306943	0.0341586
mPx	mGx+mTx	0.363985	0.22455	0.849939	0.649655	0.240968	0.173294
mBx	mGx	0.161972	0.000246128	0.161972	0.0140193	0.031209	0.000246128
mBx	mPx	0.677585	0.000439639	0.289737	0.000439639	0.0091085	0.000182672
mBx	mTx	0.82053	0.185877	0.00021102	0.212294	0.00100798	0.000182672
mBx	mGx+mPx	0.79126	0.0492808	0.088973	0.0489393	0.103719	0.00579536
mBx	mGx+mTx	0.273036	0.00458639	0.00728456	0.0451546	0.00282727	0.000182672
mBx	mPx+mTx	0.909654	0.448495	0.0819837	0.596425	0.0817536	0.0256924
mBx	mGx+mPx+mTx	0.879739	0.0752217	0.198427	0.0536321	0.0640221	0.00192451
