# Supplementary material for: Predicted meta-omics: A potential solution to multi-omics data scarcity in microbiome studies
Source: PLoS One. 2026 Apr 10;21(4):e0345919. doi: 10.1371/journal.pone.0345919 (PMC13068337; doi:10.1371/journal.pone.0345919)
Supplement: S14 Table — (XLSX) [file pone.0345919.s022.xlsx]

## Sheet: S14 - classifier metrics
Supplementary Table S14. Mean and standard deviations for metrics supporting Figure 5 in the main manuscript, calculated across 10 random seeds.
Output	Input	Type	Balanced accuracy	ROC-AUC	Precision	Recall	F1
mTx	mGx	Input	0.66 ± 0.08	0.68 ± 0.12	0.63 ± 0.06	0.66 ± 0.08	0.63 ± 0.06
mTx	mGx	Predicted	0.68 ± 0.08	0.73 ± 0.12	0.64 ± 0.06	0.68 ± 0.08	0.65 ± 0.06
mTx	mGx	Ground-truth	0.69 ± 0.07	0.76 ± 0.11	0.66 ± 0.05	0.69 ± 0.07	0.66 ± 0.06
mTx	mGx	Random guessing	0.47 ± 0.06	0.47 ± 0.06	0.47 ± 0.04	0.47 ± 0.06	0.44 ± 0.04
mPx	mGx	Input	0.53 ± 0.19	0.55 ± 0.28	0.53 ± 0.15	0.48 ± 0.21	0.48 ± 0.16
mPx	mGx	Predicted	0.59 ± 0.18	0.60 ± 0.30	0.55 ± 0.14	0.53 ± 0.19	0.52 ± 0.16
mPx	mGx	Ground-truth	0.59 ± 0.15	0.64 ± 0.15	0.54 ± 0.08	0.52 ± 0.14	0.51 ± 0.10
mPx	mGx	Random guessing	0.53 ± 0.10	0.54 ± 0.10	0.53 ± 0.09	0.48 ± 0.15	0.47 ± 0.12
mPx	mTx	Input	0.60 ± 0.33	0.60 ± 0.43	0.60 ± 0.29	0.59 ± 0.34	0.57 ± 0.32
mPx	mTx	Predicted	0.61 ± 0.29	0.64 ± 0.37	0.62 ± 0.27	0.59 ± 0.31	0.60 ± 0.29
mPx	mTx	Ground-truth	0.69 ± 0.14	0.67 ± 0.20	0.65 ± 0.13	0.65 ± 0.17	0.62 ± 0.16
mPx	mTx	Random guessing	0.45 ± 0.22	0.46 ± 0.23	0.48 ± 0.20	0.43 ± 0.23	0.44 ± 0.21
mPx	mGx+mTx	Input	0.46 ± 0.26	0.54 ± 0.35	0.50 ± 0.22	0.46 ± 0.27	0.43 ± 0.23
mPx	mGx+mTx	Predicted	0.60 ± 0.24	0.58 ± 0.36	0.62 ± 0.24	0.58 ± 0.26	0.56 ± 0.24
mPx	mGx+mTx	Ground-truth	0.62 ± 0.22	0.65 ± 0.30	0.61 ± 0.23	0.59 ± 0.23	0.56 ± 0.23
mPx	mGx+mTx	Random guessing	0.45 ± 0.22	0.46 ± 0.23	0.48 ± 0.20	0.43 ± 0.23	0.44 ± 0.21
mBx	mGx	Input	0.58 ± 0.06	0.61 ± 0.08	0.57 ± 0.06	0.58 ± 0.06	0.56 ± 0.06
mBx	mGx	Predicted	0.65 ± 0.11	0.70 ± 0.13	0.63 ± 0.09	0.65 ± 0.11	0.63 ± 0.09
mBx	mGx	Ground-truth	0.78 ± 0.07	0.87 ± 0.06	0.73 ± 0.05	0.78 ± 0.07	0.72 ± 0.06
mBx	mGx	Random guessing	0.53 ± 0.06	0.53 ± 0.06	0.53 ± 0.05	0.53 ± 0.06	0.51 ± 0.06
mBx	mPx	Input	0.57 ± 0.16	0.66 ± 0.18	0.56 ± 0.16	0.57 ± 0.16	0.54 ± 0.16
mBx	mPx	Predicted	0.61 ± 0.09	0.67 ± 0.11	0.61 ± 0.08	0.61 ± 0.09	0.60 ± 0.09
mBx	mPx	Ground-truth	0.84 ± 0.07	0.93 ± 0.06	0.84 ± 0.06	0.84 ± 0.07	0.82 ± 0.09
mBx	mPx	Random guessing	0.51 ± 0.07	0.51 ± 0.07	0.50 ± 0.07	0.51 ± 0.07	0.49 ± 0.06
mBx	mTx	Input	0.70 ± 0.07	0.74 ± 0.12	0.73 ± 0.09	0.70 ± 0.07	0.68 ± 0.08
mBx	mTx	Predicted	0.69 ± 0.12	0.79 ± 0.13	0.70 ± 0.12	0.69 ± 0.12	0.68 ± 0.12
mBx	mTx	Ground-truth	0.75 ± 0.09	0.89 ± 0.07	0.78 ± 0.09	0.75 ± 0.09	0.73 ± 0.10
mBx	mTx	Random guessing	0.47 ± 0.08	0.47 ± 0.08	0.47 ± 0.08	0.47 ± 0.08	0.47 ± 0.08
mBx	mGx+mPx	Input	0.59 ± 0.15	0.65 ± 0.20	0.60 ± 0.11	0.57 ± 0.18	0.56 ± 0.15
mBx	mGx+mPx	Predicted	0.60 ± 0.19	0.67 ± 0.16	0.62 ± 0.13	0.59 ± 0.21	0.57 ± 0.18
mBx	mGx+mPx	Ground-truth	0.76 ± 0.20	0.91 ± 0.12	0.78 ± 0.17	0.74 ± 0.24	0.73 ± 0.22
mBx	mGx+mPx	Random guessing	0.45 ± 0.16	0.43 ± 0.16	0.46 ± 0.13	0.42 ± 0.16	0.42 ± 0.14
mBx	mGx+mTx	Input	0.61 ± 0.11	0.66 ± 0.14	0.61 ± 0.10	0.61 ± 0.11	0.60 ± 0.11
mBx	mGx+mTx	Predicted	0.66 ± 0.12	0.75 ± 0.13	0.67 ± 0.11	0.66 ± 0.12	0.66 ± 0.12
mBx	mGx+mTx	Ground-truth	0.77 ± 0.09	0.89 ± 0.07	0.78 ± 0.09	0.77 ± 0.09	0.74 ± 0.10
mBx	mGx+mTx	Random guessing	0.47 ± 0.08	0.47 ± 0.08	0.47 ± 0.08	0.47 ± 0.08	0.47 ± 0.08
mBx	mPx+mTx	Input	0.65 ± 0.23	0.64 ± 0.31	0.67 ± 0.22	0.62 ± 0.25	0.62 ± 0.23
mBx	mPx+mTx	Predicted	0.64 ± 0.24	0.66 ± 0.30	0.64 ± 0.18	0.61 ± 0.26	0.59 ± 0.22
mBx	mPx+mTx	Ground-truth	0.70 ± 0.28	0.79 ± 0.32	0.73 ± 0.26	0.66 ± 0.30	0.68 ± 0.29
mBx	mPx+mTx	Random guessing	0.46 ± 0.21	0.49 ± 0.20	0.47 ± 0.17	0.45 ± 0.23	0.41 ± 0.19
mBx	mGx+mPx+mTx	Input	0.60 ± 0.27	0.67 ± 0.34	0.61 ± 0.24	0.57 ± 0.28	0.57 ± 0.25
mBx	mGx+mPx+mTx	Predicted	0.63 ± 0.23	0.70 ± 0.31	0.62 ± 0.18	0.60 ± 0.26	0.58 ± 0.21
mBx	mGx+mPx+mTx	Ground-truth	0.82 ± 0.15	0.92 ± 0.12	0.76 ± 0.21	0.78 ± 0.19	0.74 ± 0.20
mBx	mGx+mPx+mTx	Random guessing	0.46 ± 0.21	0.49 ± 0.20	0.47 ± 0.17	0.45 ± 0.23	0.41 ± 0.19
